# Supplementary material for: A Multimodal MRI-Based Model for Colorectal Liver Metastasis Prediction: Integrating Radiomics, Deep Learning, and Clinical Features with SHAP Interpretation
Source: Curr Oncol. 2025 Jul 30;32(8):431. doi: 10.3390/curroncol32080431 (PMC12384400; doi:10.3390/curroncol32080431)
Supplement: Supplementary file 1 [file curroncol-32-00431-s001.zip]

Archive with 1 entries (1 files):
- curroncol-3758569-supplementary.pdf
